# Supplementary material for: Machine learning approach informs biology of cancer drug response
Source: BMC Bioinformatics. 2022 May 17;23:184. doi: 10.1186/s12859-022-04720-z (PMC9112473; doi:10.1186/s12859-022-04720-z)
Supplement: Supplementary file 3 — Additional file 3. Supplementary Table S1. KEGG pathways that passed pathway activity selection for ML210 analysis. [file 12859_2022_4720_MOESM3_ESM.xlsx]

## Sheet: Table S1
Supplementary Table S1. KEGG pathways that passed pathway activity selection for ML210 analysis.
KEGG_ID	Pathway	Activity Score
path:hsa01100	Metabolic pathways - Homo sapiens (human)	-11.7927
path:hsa00350	Tyrosine metabolism - Homo sapiens (human)	-10.5564
path:hsa00982	Drug metabolism - cytochrome P450 - Homo sapiens (human)	-10.0015
path:hsa00980	Metabolism of xenobiotics by cytochrome P450 - Homo sapiens (human)	-9.91947
path:hsa04510	Focal adhesion - Homo sapiens (human)	-9.79197
path:hsa00564	Glycerophospholipid metabolism - Homo sapiens (human)	-9.66249
path:hsa00561	Glycerolipid metabolism - Homo sapiens (human)	-9.65433
path:hsa00565	Ether lipid metabolism - Homo sapiens (human)	-9.59837
path:hsa04216	Ferroptosis - Homo sapiens (human)	-9.56151
path:hsa04217	Necroptosis - Homo sapiens (human)	-9.55869
path:hsa04144	Endocytosis - Homo sapiens (human)	-9.55369
path:hsa00410	beta-Alanine metabolism - Homo sapiens (human)	-9.55062
path:hsa04068	FoxO signaling pathway - Homo sapiens (human)	7.98387
path:hsa04140	Autophagy - animal - Homo sapiens (human)	7.98737
path:hsa04115	p53 signaling pathway - Homo sapiens (human)	8.03489
path:hsa04550	Signaling pathways regulating pluripotency of stem cells - Homo sapiens (human)	8.10702
path:hsa04668	TNF signaling pathway - Homo sapiens (human)	8.13693
path:hsa04540	Gap junction - Homo sapiens (human)	8.13766
path:hsa00230	Purine metabolism - Homo sapiens (human)	8.14665
path:hsa04152	AMPK signaling pathway - Homo sapiens (human)	8.15427
path:hsa01230	Biosynthesis of amino acids - Homo sapiens (human)	8.32136
path:hsa04015	Rap1 signaling pathway - Homo sapiens (human)	8.47042
path:hsa04210	Apoptosis - Homo sapiens (human)	8.67595
path:hsa00270	Cysteine and methionine metabolism - Homo sapiens (human)	9.16191
