# Supplementary material for: Machine learning approach informs biology of cancer drug response
Source: BMC Bioinformatics. 2022 May 17;23:184. doi: 10.1186/s12859-022-04720-z (PMC9112473; doi:10.1186/s12859-022-04720-z)
Supplement: Supplementary file 4 — Additional file 4. Supplementary Table S2. Top 20 enriched GO Biological Processes of genes returned by Boruta. P-values shown are corrected for multiple hypothesis testing using the Holm-Bonferroni method. [file 12859_2022_4720_MOESM4_ESM.xlsx]

## Sheet: Table S2
Supplementary Table S2. Top 20 enriched GO Biological Processes of genes returned by Boruta. P-values shown are corrected for multiple hypothesis testing using the Holm-Bonferroni method.
GO_ID	Term	p-value
GO:0044281	small molecule metabolic process	1.5e-49
GO:0006793	phosphorus metabolic process	1.05e-33
GO:0006796	phosphate-containing compound metabolic process	2.45e-32
GO:0044255	cellular lipid metabolic process	9.35e-32
GO:0006629	lipid metabolic process	6.43e-31
GO:1901564	organonitrogen compound metabolic process	6.51e-30
GO:0019637	organophosphate metabolic process	1.68e-29
GO:0009056	catabolic process	8.47e-29
GO:0044237	cellular metabolic process	2.47e-28
GO:0008610	lipid biosynthetic process	4.37e-28
GO:0090407	organophosphate biosynthetic process	1.41e-27
GO:0006082	organic acid metabolic process	3.45e-27
GO:0043436	oxoacid metabolic process	5.89e-27
GO:0010033	response to organic substance	9.5e-24
GO:0044248	cellular catabolic process	2.67e-23
GO:1901566	organonitrogen compound biosynthetic process	4.32e-23
GO:1901576	organic substance biosynthetic process	2.19e-22
GO:0019752	carboxylic acid metabolic process	2.79e-22
GO:0009058	biosynthetic process	4.7e-22
GO:0008152	metabolic process	1.2e-21
