# Supplementary material for: Machine learning approach informs biology of cancer drug response
Source: BMC Bioinformatics. 2022 May 17;23:184. doi: 10.1186/s12859-022-04720-z (PMC9112473; doi:10.1186/s12859-022-04720-z)
Supplement: Supplementary file 5 — Additional file 5. Supplementary Table S3. Top 20 Enriched GO Biological Processes of t-test derived genes for ML210 analysis. P-values shown are corrected for multiple hypothesis testing using the Holm-Bonferroni method. [file 12859_2022_4720_MOESM5_ESM.xlsx]

## Sheet: Table S3
Supplementary Table S3. Top 20 Enriched GO Biological Processes of t-test derived genes for ML210 analysis. P-values shown are corrected for multiple hypothesis testing using the Holm-Bonferroni method.
GO ID	TERM	p-value
GO:0007015	actin filament organization	4.07e-12
GO:0032502	developmental process	1.4e-10
GO:0007155	cell adhesion	1.89e-10
GO:0022610	biological adhesion	2.67e-10
GO:0048856	anatomical structure development	3.92e-10
GO:0097435	supramolecular fiber organization	1.13e-09
GO:0016477	cell migration	1.13e-09
GO:0007010	cytoskeleton organization	1.71e-09
GO:0030029	actin filament-based process	2.91e-09
GO:0030036	actin cytoskeleton organization	4.34e-09
GO:0048870	cell motility	9.23e-09
GO:0051674	localization of cell	9.23e-09
GO:0048869	cellular developmental process	1.36e-08
GO:0006928	movement of cell or subcellular component	1.57e-08
GO:0030154	cell differentiation	2.62e-08
GO:0030855	epithelial cell differentiation	3.27e-08
GO:0016043	cellular component organization	3.65e-08
GO:0009888	tissue development	5.44e-08
GO:0040011	locomotion	1.17e-07
GO:0051179	localization	1.7e-07
