# Supplementary material for: Machine learning approach informs biology of cancer drug response
Source: BMC Bioinformatics. 2022 May 17;23:184. doi: 10.1186/s12859-022-04720-z (PMC9112473; doi:10.1186/s12859-022-04720-z)
Supplement: Supplementary file 6 — Additional file 6. Supplementary Table S4. Top 20 Enriched GO Biological Processes enrichment of elastic-net derived genes for ML210 analysis. P-values shown are uncorrected for multiple hypothesis testing. [file 12859_2022_4720_MOESM6_ESM.xlsx]

## Sheet: Table S4
Supplementary Table S4. Top 20 Enriched GO Biological Processes enrichment of elastic-net derived genes for ML210 analysis. P-values shown are uncorrected for multiple hypothesis testing.
GO ID	TERM	p-value
GO:1902652	secondary alcohol metabolic process	1.47e-05
GO:0048518	positive regulation of biological process	5.61e-05
GO:0032365	intracellular lipid transport	6.83e-05
GO:0048522	positive regulation of cellular process	8.89e-05
GO:0008203	cholesterol metabolic process	0.00010531
GO:0006066	alcohol metabolic process	0.00011262
GO:0007162	negative regulation of cell adhesion	0.00011448
GO:1901362	organic cyclic compound biosynthetic process	0.00012448
GO:0048869	cellular developmental process	0.00014235
GO:0016125	sterol metabolic process	0.00018136
GO:0033036	macromolecule localization	0.0001843
GO:0044281	small molecule metabolic process	0.00021724
GO:0008202	steroid metabolic process	0.00022359
GO:0009636	response to toxic substance	0.00022643
GO:0070887	cellular response to chemical stimulus	0.00022964
GO:0090023	positive regulation of neutrophil chemotaxis	0.00027047
GO:1901617	organic hydroxy compound biosynthetic process	0.00027421
GO:0006805	xenobiotic metabolic process	0.00028362
GO:0010996	response to auditory stimulus	0.0003032
GO:0033866	nucleoside bisphosphate biosynthetic process	0.00032371
