# Supplementary material for: Machine learning approach informs biology of cancer drug response
Source: BMC Bioinformatics. 2022 May 17;23:184. doi: 10.1186/s12859-022-04720-z (PMC9112473; doi:10.1186/s12859-022-04720-z)
Supplement: Supplementary file 7 — Additional file 7. Supplementary Table S5. KEGG pathways that passed pathway activity selection for BRAFi analysis. [file 12859_2022_4720_MOESM7_ESM.xlsx]

## Sheet: Table S5
Supplementary Table S5. KEGG pathways that passed pathway activity selection for BRAFi analysis.
KEGG ID	Pathway	Activity Score
path:hsa04010	MAPK signaling pathway - Homo sapiens (human)	-7.31918
path:hsa04014	Ras signaling pathway - Homo sapiens (human)	-7.13759
path:hsa04137	Mitophagy - animal - Homo sapiens (human)	-6.12213
path:hsa04510	Focal adhesion - Homo sapiens (human)	-5.9927
path:hsa04530	Tight junction - Homo sapiens (human)	-5.17675
path:hsa00140	Steroid hormone biosynthesis - Homo sapiens (human)	5.9823
path:hsa01522	Endocrine resistance - Homo sapiens (human)	5.99426
path:hsa04310	Wnt signaling pathway - Homo sapiens (human)	6.04331
path:hsa04012	ErbB signaling pathway - Homo sapiens (human)	6.15294
path:hsa04210	Apoptosis - Homo sapiens (human)	6.24543
path:hsa00260	Glycine serine and threonine metabolism - Homo sapiens (human)	6.37016
path:hsa04145	Phagosome - Homo sapiens (human)	6.41232
path:hsa00515	Mannose type O-glycan biosynthesis - Homo sapiens (human)	6.42675
path:hsa00380	Tryptophan metabolism - Homo sapiens (human)	6.65803
path:hsa00982	Drug metabolism - cytochrome P450 - Homo sapiens (human)	6.68273
path:hsa04390	Hippo signaling pathway - Homo sapiens (human)	6.70011
path:hsa01523	Antifolate resistance - Homo sapiens (human)	6.71066
path:hsa00270	Cysteine and methionine metabolism - Homo sapiens (human)	6.7818
path:hsa04022	cGMP-PKG signaling pathway - Homo sapiens (human)	6.81256
path:hsa04630	JAK-STAT signaling pathway - Homo sapiens (human)	6.82824
path:hsa04144	Endocytosis - Homo sapiens (human)	7.00369
path:hsa00790	Folate biosynthesis - Homo sapiens (human)	7.0818
path:hsa00983	Drug metabolism - other enzymes - Homo sapiens (human)	7.13519
path:hsa04350	TGF-beta signaling pathway - Homo sapiens (human)	7.1388
path:hsa04020	Calcium signaling pathway - Homo sapiens (human)	7.2392
path:hsa04151	PI3K-Akt signaling pathway - Homo sapiens (human)	7.39375
path:hsa04066	HIF-1 signaling pathway - Homo sapiens (human)	7.39644
path:hsa00190	Oxidative phosphorylation - Homo sapiens (human)	7.47025
path:hsa00340	Histidine metabolism - Homo sapiens (human)	7.53083
path:hsa04015	Rap1 signaling pathway - Homo sapiens (human)	7.559
path:hsa04810	Regulation of actin cytoskeleton - Homo sapiens (human)	7.66634
path:hsa04120	Ubiquitin mediated proteolysis - Homo sapiens (human)	7.90144
path:hsa04068	FoxO signaling pathway - Homo sapiens (human)	8.07226
path:hsa04218	Cellular senescence - Homo sapiens (human)	8.08691
path:hsa00860	Porphyrin and chlorophyll metabolism - Homo sapiens (human)	8.25484
path:hsa00330	Arginine and proline metabolism - Homo sapiens (human)	8.46473
path:hsa04150	mTOR signaling pathway - Homo sapiens (human)	8.60845
path:hsa04072	Phospholipase D signaling pathway - Homo sapiens (human)	8.65555
path:hsa01100	Metabolic pathways - Homo sapiens (human)	8.91404
path:hsa04024	cAMP signaling pathway - Homo sapiens (human)	8.99398
