# Supplementary material for: Machine learning approach informs biology of cancer drug response
Source: BMC Bioinformatics. 2022 May 17;23:184. doi: 10.1186/s12859-022-04720-z (PMC9112473; doi:10.1186/s12859-022-04720-z)
Supplement: Supplementary file 8 — Additional file 8. Supplementary Table S6. Top 20 GO Biological Processes enriched in important modules for BRAFi analysis. P-values shown are corrected for multiple hypothesis testing using the Holm-Bonferroni method. [file 12859_2022_4720_MOESM8_ESM.xlsx]

## Sheet: Table S6
Supplementary Table S6. Top 20 GO Biological Processes enriched in important modules for BRAFi analysis. P-values shown are corrected for multiple hypothesis testing using the Holm-Bonferroni method.
GO ID	Term	p-value
GO:0006793	phosphorus metabolic process	3.7e-18
GO:0044281	small molecule metabolic process	2.24e-17
GO:0006796	phosphate-containing compound metabolic process	2.49e-16
GO:0019637	organophosphate metabolic process	1.15e-11
GO:0051716	cellular response to stimulus	1.4e-10
GO:1901564	organonitrogen compound metabolic process	2.12e-10
GO:0070887	cellular response to chemical stimulus	5.34e-10
GO:0044237	cellular metabolic process	7.93e-10
GO:0042221	response to chemical	1.07e-09
GO:0016310	phosphorylation	1.09e-09
GO:0071310	cellular response to organic substance	2.97e-09
GO:0050896	response to stimulus	3.83e-09
GO:0007165	signal transduction	7.79e-09
GO:0006629	lipid metabolic process	9.97e-09
GO:0010033	response to organic substance	1.04e-08
GO:0010646	regulation of cell communication	1.22e-08
GO:0023051	regulation of signaling	1.97e-08
GO:0017144	drug metabolic process	2.38e-08
GO:0008152	metabolic process	2.76e-08
GO:0006082	organic acid metabolic process	3.4e-08
