# Supplementary material for: Machine learning approach informs biology of cancer drug response
Source: BMC Bioinformatics. 2022 May 17;23:184. doi: 10.1186/s12859-022-04720-z (PMC9112473; doi:10.1186/s12859-022-04720-z)
Supplement: Supplementary file 9 — Additional file 9. Supplementary Table S7. Top 20 GO Biological Processes enrichment of t-test derived genes for BRAFi analysis. P-values shown are uncorrected for multiple hypothesis testing. [file 12859_2022_4720_MOESM9_ESM.xlsx]

## Sheet: Table S7
Supplementary Table S7. Top 20 GO Biological Processes enrichment of t-test derived genes for BRAFi analysis. P-values shown are uncorrected for multiple hypothesis testing.
GO ID	TERM	p-value
GO:0007169	transmembrane receptor protein tyrosine kinase signaling pathway	4.74e-05
GO:0008543	fibroblast growth factor receptor signaling pathway	9.64e-05
GO:0008284	positive regulation of cell population proliferation	0.0001056
GO:0071621	granulocyte chemotaxis	0.00011168
GO:0050853	B cell receptor signaling pathway	0.00012621
GO:0002433	immune response-regulating cell surface receptor signaling pathway involved in phagocytosis	0.00013382
GO:0038096	Fc-gamma receptor signaling pathway involved in phagocytosis	0.00013382
GO:0038094	Fc-gamma receptor signaling pathway	0.00013966
GO:0007167	enzyme linked receptor protein signaling pathway	0.0001434
GO:0002431	Fc receptor mediated stimulatory signaling pathway	0.00014563
GO:0044344	cellular response to fibroblast growth factor stimulus	0.00014765
GO:0042327	positive regulation of phosphorylation	0.00015314
GO:0070665	positive regulation of leukocyte proliferation	0.00015586
GO:0097530	granulocyte migration	0.00015586
GO:0071774	response to fibroblast growth factor	0.00016216
GO:0030168	platelet activation	0.00017294
GO:0010562	positive regulation of phosphorus metabolic process	0.00018595
GO:0045937	positive regulation of phosphate metabolic process	0.00018595
GO:0038095	Fc-epsilon receptor signaling pathway	0.00019787
GO:0019858	cytosine metabolic process	0.00028995
