# Supplementary material for: Machine learning approach informs biology of cancer drug response
Source: BMC Bioinformatics. 2022 May 17;23:184. doi: 10.1186/s12859-022-04720-z (PMC9112473; doi:10.1186/s12859-022-04720-z)
Supplement: Supplementary file 10 — Additional file 10. Supplementary Table S8. Top 20 GO Biological Processes enrichment of elastic-net derived genes for BRAFi analysis. P-values shown are corrected for multiple hypothesis testing using the Holm-Bonferroni method. [file 12859_2022_4720_MOESM10_ESM.xlsx]

## Sheet: Table S8
Supplementary Table S8. Top 20 GO Biological Processes enrichment of elastic-net derived genes for BRAFi analysis. P-values shown are corrected for multiple hypothesis testing using the Holm-Bonferroni method.
GO ID	Term	p-value
GO:0044237	cellular metabolic process	6.57e-19
GO:1901564	organonitrogen compound metabolic process	6.95e-15
GO:0044260	cellular macromolecule metabolic process	9.6e-14
GO:0006807	nitrogen compound metabolic process	1.39e-13
GO:0044238	primary metabolic process	1.58e-13
GO:0008152	metabolic process	1.02e-11
GO:0043412	macromolecule modification	2.11e-11
GO:0009058	biosynthetic process	2.22e-10
GO:0006464	cellular protein modification process	3.18e-10
GO:0036211	protein modification process	3.18e-10
GO:1901576	organic substance biosynthetic process	4.37e-10
GO:0044249	cellular biosynthetic process	7.46e-10
GO:0051641	cellular localization	1.7e-09
GO:0071704	organic substance metabolic process	2.64e-09
GO:0044267	cellular protein metabolic process	1.07e-08
GO:0007049	cell cycle	1.6e-08
GO:0044281	small molecule metabolic process	2.73e-08
GO:0019538	protein metabolic process	8.86e-08
GO:0048513	animal organ development	1.49e-07
GO:0000278	mitotic cell cycle	3.88e-07
