# Supplementary material for: Machine learning approach informs biology of cancer drug response
Source: BMC Bioinformatics. 2022 May 17;23:184. doi: 10.1186/s12859-022-04720-z (PMC9112473; doi:10.1186/s12859-022-04720-z)
Supplement: Supplementary file 11 — Additional file 11. Supplementary Table S9. Top 20 GO Biological Processes enrichment of t-test derived genes for PTX analysis. P-values shown are corrected for multiple hypothesis testing using the Holm-Bonferroni method. [file 12859_2022_4720_MOESM11_ESM.xlsx]

## Sheet: Table S9
Supplementary Table S9. Top 20 GO Biological Processes enrichment of t-test derived genes for PTX analysis. P-values shown are corrected for multiple hypothesis testing using the Holm-Bonferroni method.
GO ID	TERM	p-value
GO:0048870	cell motility	9.56e-32
GO:0051674	localization of cell	9.56e-32
GO:0006928	movement of cell or subcellular component	2.76e-30
GO:0016477	cell migration	4.64e-30
GO:0040011	locomotion	1.59e-29
GO:0030036	actin cytoskeleton organization	2.41e-28
GO:0007015	actin filament organization	7.26e-27
GO:0030029	actin filament-based process	2.91e-26
GO:0000902	cell morphogenesis	9.01e-25
GO:0009653	anatomical structure morphogenesis	1.66e-24
GO:0007010	cytoskeleton organization	1.91e-23
GO:2000145	regulation of cell motility	2.82e-23
GO:0051270	regulation of cellular component movement	2.96e-23
GO:0030334	regulation of cell migration	5.04e-23
GO:0040012	regulation of locomotion	1.05e-22
GO:0007229	integrin-mediated signaling pathway	1.98e-22
GO:0030335	positive regulation of cell migration	6.04e-22
GO:0031589	cell-substrate adhesion	7.43e-22
GO:0110053	regulation of actin filament organization	1.15e-21
GO:0097435	supramolecular fiber organization	1.84e-21
