# Supplementary material for: Machine learning approach informs biology of cancer drug response
Source: BMC Bioinformatics. 2022 May 17;23:184. doi: 10.1186/s12859-022-04720-z (PMC9112473; doi:10.1186/s12859-022-04720-z)
Supplement: Supplementary file 13 — Additional file 13. Supplementary Table S11. Top 20 GO Biological Processes enrichment of t-test derived genes for PTX analysis without blood cancers. P-values shown are uncorrected for multiple hypothesis testing. [file 12859_2022_4720_MOESM13_ESM.xlsx]

## Sheet: Table S11
Supplementary Table S11. Top 20 GO Biological Processes enrichment of t-test derived genes for PTX analysis without blood cancers. P-values shown are uncorrected for multiple hypothesis testing.
GO ID	TERM	p-value
GO:0031338	regulation of vesicle fusion	6.98e-05
GO:0009143	nucleoside triphosphate catabolic process	9.93e-05
GO:1902533	positive regulation of intracellular signal transduction	0.00021147
GO:0061025	membrane fusion	0.00022713
GO:0009200	deoxyribonucleoside triphosphate metabolic process	0.00027582
GO:0080135	regulation of cellular response to stress	0.00048598
GO:0023051	regulation of signaling	0.00055054
GO:0006753	nucleoside phosphate metabolic process	0.00055896
GO:0009146	purine nucleoside triphosphate catabolic process	0.00075808
GO:1902531	regulation of intracellular signal transduction	0.00080365
GO:0006906	vesicle fusion	0.00082307
GO:0010646	regulation of cell communication	0.00085069
GO:1901321	positive regulation of heart induction	0.00105629
GO:0090174	organelle membrane fusion	0.00106728
GO:0070887	cellular response to chemical stimulus	0.00138445
GO:0006163	purine nucleotide metabolic process	0.00139546
GO:0032713	negative regulation of interleukin-4 production	0.00140174
GO:0090381	regulation of heart induction	0.00140174
GO:1905476	negative regulation of protein localization to membrane	0.00141873
GO:0032874	positive regulation of stress-activated MAPK cascade	0.00146838
