# Supplementary material for: Machine learning approach informs biology of cancer drug response
Source: BMC Bioinformatics. 2022 May 17;23:184. doi: 10.1186/s12859-022-04720-z (PMC9112473; doi:10.1186/s12859-022-04720-z)
Supplement: Supplementary file 14 — Additional file 14. Supplementary Table S12. Top 20 GO Biological Processes enrichment of elastic-net derived genes for PTX analysis without blood cancers. P-values shown are uncorrected for multiple hypothesis testing. [file 12859_2022_4720_MOESM14_ESM.xlsx]

## Sheet: Table S12
Supplementary Table S12. Top 20 GO Biological Processes enrichment of elastic-net derived genes for PTX analysis without blood cancers. P-values shown are uncorrected for multiple hypothesis testing.
GO ID	TERM	p-value
GO:0002051	osteoblast fate commitment	6.55e-05
GO:1904179	positive regulation of adipose tissue development	0.00016297
GO:0016601	Rac protein signal transduction	0.00029759
GO:1904177	regulation of adipose tissue development	0.00038861
GO:0086016	AV node cell action potential	0.00059115
GO:0086027	AV node cell to bundle of His cell signaling	0.00059115
GO:0086067	AV node cell to bundle of His cell communication	0.00070785
GO:1900025	negative regulation of substrate adhesion-dependent cell spreading	0.00083475
GO:0010033	response to organic substance	0.00106929
GO:0050794	regulation of cellular process	0.00107297
GO:0014070	response to organic cyclic compound	0.00111579
GO:0048523	negative regulation of cellular process	0.00123908
GO:0030029	actin filament-based process	0.0013913
GO:0061448	connective tissue development	0.00181962
GO:0035556	intracellular signal transduction	0.00185586
GO:0065007	biological regulation	0.00208459
GO:0032970	regulation of actin filament-based process	0.00229839
GO:0110053	regulation of actin filament organization	0.00235458
GO:0030036	actin cytoskeleton organization	0.00237711
GO:0051302	regulation of cell division	0.00256354
